# Supplementary material for: Capturing chloroplast variation for molecular ecology studies: a simple next generation sequencing approach applied to a rainforest tree
Source: BMC Ecol. 2013 Mar 14;13:8. doi: 10.1186/1472-6785-13-8 (PMC3605380; doi:10.1186/1472-6785-13-8)
Supplement: Additional file 1 — Toona ciliata samples used for this study. [file 1472-6785-13-8-S1.xls]

## Sheet: Sheet1
Additional file 1: Toona ciliata samples used for this study
Herbarium accession number	Sequencing	Locality	Latitude	Longitude	Chlorotype number
NSW840049	Sanger (SNP study)	Nightcap National Park, Northern NSW	-28.5169	153.107	1
NSW840051	Sanger (SNP study)	Nightcap National Park, Northern NSW	-28.5169	153.107	1
NSW840063	Sanger (SNP study)	Nightcap National Park, Northern NSW	-28.5169	153.107	1
NSW840409	Sanger (SNP study)	Mount Nardi, Nightcap National Park, Northern NSW	-28.5442	153.289	1
NSW840410	Sanger (SNP study)	Mount Nardi, Nightcap National Park, Northern NSW	-28.5442	153.289	1
NSW840435	Sanger (SNP study)	Mount Nardi, Nightcap National Park, Northern NSW	-28.5442	153.289	1
NSW838127	Sanger (SNP study)	Washpool National Park, Northern NSW	-29.4724	152.33	2
NSW838153	Sanger (SNP study)	Washpool National Park, Northern NSW	-29.4724	152.33	2
NSW838165	Sanger (SNP study)	Washpool National Park, Northern NSW	-29.4724	152.33	2
NSW838316	Sanger (SNP study)	Washpool National Park, Northern NSW	-29.1866	152.429	2
NSW838500	Sanger (SNP study)	Washpool National Park, Northern NSW	-29.2251	152.484	2
NSW838540	Sanger (SNP study)	Washpool National Park, Northern NSW	-29.2251	152.484	2
NSW838544	Sanger (SNP study)	Washpool National Park, Northern NSW	-29.2251	152.484	2
NSW838697	Sanger (SNP study)	Washpool National Park, Northern NSW	-29.2251	152.484	2
NSW838863	Sanger (SNP study)	Never Never, Dorrigo National Park, Northern NSW	-30.3618	152.79	3
NSW838866	Sanger (SNP study)	Never Never, Dorrigo National Park, Northern NSW	-30.3618	152.79	3
NSW838934	Sanger (SNP study)	Never Never, Dorrigo National Park, Northern NSW	-30.3618	152.79	3
NSW839263	Sanger (SNP study)	Moonbill, Dorrigo National Park, Northern NSW	-30.3179	152.861	3
NSW839406	Sanger (SNP study)	Big scrub west of Rocky Creek Dam, Nightcap National Park, Northern NSW	-28.6344	153.342	1
NSW839494	Sanger (SNP study)	Norm Jolly Picnic Area, Dorrigo National Park, NSW	-30.2783	152.665	4
NSW839495	Sanger (SNP study)	Norm Jolly Picnic Area, Dorrigo National Park, NSW	-30.2783	152.665	3
NSW839577	Sanger (SNP study)	Big scrub west of Rocky Creek Dam, Nightcap National Park, Northern NSW	-28.6344	153.342	1
NSW839589	Sanger (SNP study)	Big scrub west of Rocky Creek Dam, Nightcap National Park, Northern NSW	-28.6344	153.342	2
NSW795502	Sanger (SNP study)	Dorrigo National Park, Northern NSW	-30.3637	152.728	3
NSW895416	Sanger (SNP study)	Big scrub west of Rocky Creek Dam, Nightcap National Park, Northern NSW	-28.6344	153.342	1
NSW895417	Sanger (SNP study)	Jerrowarrah Forest Reserve, Ewinger State Forest north of Washpool National Park, Northern NSW	-29.19	152.421	2
NSW679005	Illumina (dataset 1)	Big scrub west of Rocky Creek Dam, Nightcap National Park, Northern NSW	-28.6344	153.342
NSW679007	Illumina (dataset 1)	Big scrub west of Rocky Creek Dam, Nightcap National Park, Northern NSW	-28.6344	153.342
NSW679009	Illumina (dataset 1)	Big scrub west of Rocky Creek Dam, Nightcap National Park, Northern NSW	-28.6344	153.342
NSW679059	Illumina (dataset 1)	Big scrub west of Rocky Creek Dam, Nightcap National Park, Northern NSW	-28.6344	153.342
NSW679145	Illumina (dataset 3)	Red Cedar Flat, Royal National Park, NSW	-34.1862	151.018	6
NSW679146	Illumina (dataset 3)	Red Cedar Flat, Royal National Park, NSW	-34.1862	151.018	6
NSW679148	Illumina (dataset 3)	Red Cedar Flat, Royal National Park, NSW	-34.1862	151.018	5
NSW679151	Illumina (dataset 3)	Red Cedar Flat, Royal National Park, NSW	-34.1862	151.018	5
Costion 1326	Sanger (SNP study)	JCU canopy crane plot, Cape Tribulation, Queensland	-17.4474	145.85	2
Costion 2213	Sanger (SNP study)	CSIRO permanent plot EP33, Wooroonooran National Park, Queensland	-16.1035	145.45	2
NSW894462	454 (dataset 2)	Cultivated: Royal Botanic Gardens Wild Source: unknown	unknown	unknown	N/A
