# Supplementary material for: Capturing chloroplast variation for molecular ecology studies: a simple next generation sequencing approach applied to a rainforest tree
Source: BMC Ecol. 2013 Mar 14;13:8. doi: 10.1186/1472-6785-13-8 (PMC3605380; doi:10.1186/1472-6785-13-8)
Supplement: Additional file 2 — PCR primers designed for SNP detection, assessment of differences between Illumina and 454 sequencing and verification of inverted repeat flanking regions in Toona ciliata. [file 1472-6785-13-8-S2.xls]

## Sheet: Sheet1
Additional file 2: PCR primers designed for SNP detection, assessment of differences between Illumina and 454 sequencing and verification of inverted repeat flanking regions in Toona ciliata.
Primer name and orientation	Primer sequence 5' to 3'	Position in cp sequence	Use of marker	Mono-nucleotide repeats included	SNPs tested
TC_SNP1BGT	F:GATAATACACTCATGGGAAACC	3997	SNP detection	1	2
	R:TCATATTGACAAGAGTGTATCGAAC	4640
TC_SNP2BGT	F:TAATCCCTCGTCAGGTTTCAGGT	4910	SNP detection	2	1
	R:GATTTTGCTTTTGGGCTGT	5692
TC_SNP3BGT	F:TTCTTTTAGGCAAGGAATTAAG	29358	SNP detection	2	1
	R:ATGAGTCTGTATACTCTGTATA	29885
TC_SNP4BGT	F:GTTCCGTTCTGATGGGGTC	33397	SNP detection		3
	R:GATGACTTACGCCTTACCA	33711
TC_SNP5BGT	F:ATTACCTGGGACGCCTGTGC	42184	SNP detection		7
	R:ATTGGTGGATTTCTCATCGTTGG	42974
TC_SNP6BGT	F:AAGAATAACATATAAGCATTTCCAC	45214	SNP detection	2	6
	R:GCACATAAGGGAGGAGCCGT	46056
TC_SNP7BGT	F:TCTTTTTGGCAGGAGTCG	46962	SNP detection	1	3
	R:GAGTGAATAGCGAGTTGTT	47674
TC_SNP8BGT	F:GGCTTGAGGAATAGTTGA	48374	SNP detection	2	3
	R:CAGAGGTTAGAGCATCGCA	49115
TC_SNP9BGT	F:TTTCATACGGCGGGAGTC	55092	SNP detection		1
	R:ATGGCTCTGATGGGTGG	55610
TC_SNP10BGT	F:TCCCCGTCCTGTTTTCCACAT	70091	SNP detection	3	1
	R:CCCGAGTTTCGCTGAGGTTG	70722
TC_SNP11BGT	F:ACACGCTTCGTTTGCTCTGC	77225	SNP detection		1
	R:AGGAGTAGTTCCCCATCCCG	78101
TC_SNP12BGT	F:TCACAAGAACCCCAAAATCCT	78203	SNP detection	1	1
	R:ACGGCTCAAACACAAACACCC	79073
TC_SNP13BGT	F:GGCATTTTGGACGCCGCTAT	84691	SNP detection	2	1
	R:GGAACGATGGAACCCGTGAA	85484
TC_SNP14BGT	F:TTCCACTCCGTCCCCAAGAG	102304	SNP detection	3	2
	R:CCACCAAAGCACGAAAGCCA	103003
TC_SNP15BGT	F:ACAAAAAGCCCGCCAATGAA	118632	SNP detection	1	4
	R:AGCCCATACTGCTCCCGAAA	119455
TC_SNP16BGT	F:ACAGGGAAAGGAGTTGGGAAGA	124088	SNP detection		1
	R:ATGGGGTTTGGGGGTGGAAT	124576
TC_SNP17BGT	F:CCACGAGAAGGTCCATACACGA	132013	SNP detection	3*	4*
	R:TCAGAAACGGAGGAAGAAACAGA	132757
TC_SNP18BGT	F:AGCGAGAGAAACCCCATCCC	140465	SNP detection		2
	R:GCGAAGAACCTTACCAGGGC	141292
TC_Indel1BGT	F:GAATCAACAAATTCAACTCCAC	24889	Differences between sequences
	R:AAGTACACGGACGTTCCAGTG	25548
TC_Indel2BGT	F:CTTATGACTTCGTTTCTC	35808	Differences between sequences
	R:TCCACCAAATATACAAATG	36674
TC_Indel3BGT	F:CGATGCTCTAACCTCTG	49099	Differences between sequences
	R:ATGTCTCATTCTAATCTGG	49799
TC_Indel4BGT	F:ACAAGCTCGTAATGAAGGAC	59344	Differences between sequences	1
	R:GGGTCCTCGCTTACACTG	60174
TC_Indel5BGT	F:AGTGTAAGACGCCGAGAACC	119752	Differences between sequences	1
	R:ATTCCAAAGATATTCACGC	120377
TC_LI_BGT	F:AGAGAATGATGACTTTGTGTTG	86729	Inverted repeat - LSC/IRb
	R:ATACTATTGCTATCCATAATG	87445
TC_IS_BGT	F:AAGAGATCCGAGTGAATGG	113915	Inverted repeat - IRb/SSC	1
	R:CTTGTATTAGTCCTATTTCC	114655
TC_SI_BGT	F:TAGTCTTACCATTACACAATC	132068	Inverted repeat - SSC/IRa	3*	4*
	R:CGAGTGAATGGAAAGGAA	132598
TC_IL_BGT	F:ATAGATTCATTGGTGAGAGGTG	159233	Inverted repeat - IRa/LSC
	R:TAATGCTCATAACTTCCC	561
* Indicates primers that cover the same region
All sequences generated during chloroplast genome verification, comparison of 454 and Illumina assemblies, SNP detection and verification have been lodged in the GenBank database at NCBI: numbers JX445486-JX445910
